# Supplementary material for: P53 Deficiency Accelerates Esophageal Epithelium Intestinal Metaplasia Malignancy
Source: Biomedicines. 2023 Mar 13;11(3):882. doi: 10.3390/biomedicines11030882 (PMC10046085; doi:10.3390/biomedicines11030882)
Supplement: Supplementary file 1 [file biomedicines-11-00882-s001.zip]

Archive with 1 entries (1 files):
- biomedicines-2236333-supplementary.pdf
